# Supplementary material for: Imidazolium trans-bis­(imino­diacetato-κ3 O,N,O′)cobaltate(III)
Source: Acta Crystallogr Sect E Struct Rep Online. 2009 Apr 25;65(Pt 5):m561. doi: 10.1107/S1600536809014342 (PMC2977607; doi:10.1107/S1600536809014342)
Supplement: Supplementary file 2 [file e-65-0m561-Isup2.hkl]

# 
# h,k,l, Fc-squared, Fo-squared, sigma(Fo-squared) and status flag 
# 
data_I
_shelx_title ' ab7084p in Pcca' 
_shelx_refln_list_code          4 
_shelx_F_calc_maximum      241.68 
_exptl_crystal_F_000       800.00 
_reflns_d_resolution_high  0.8107 
 
loop_ 
 _symmetry_equiv_pos_as_xyz 
 'x, y, z' 
 '-x+1/2, -y, z' 
 '-x, y, -z+1/2' 
 'x+1/2, -y, -z+1/2' 
 '-x, -y, -z' 
 'x-1/2, y, -z' 
 'x, -y, z-1/2' 
 '-x-1/2, y, z-1/2' 
 
_cell_length_a    16.8890 
_cell_length_b     5.2906 
_cell_length_c    16.9010 
_cell_angle_alpha  90.000 
_cell_angle_beta   90.000 
_cell_angle_gamma  90.000 
 
_shelx_F_squared_multiplier     1.000 
 
loop_ 
 _refln_index_h 
 _refln_index_k 
 _refln_index_l 
 _refln_F_squared_calc 
 _refln_F_squared_meas 
 _refln_F_squared_sigma 
 _refln_observed_status 
   2   0   0    29539.08    24661.96    904.58 o 
   4   0   0     4324.02     4145.37     80.97 o 
   6   0   0       28.61       51.72      3.07 o 
   8   0   0       47.31       35.85      3.21 o 
  10   0   0     2798.47     2611.27     66.35 o 
  12   0   0     2028.92     1765.28     71.70 o 
  14   0   0     5607.39     5715.36    209.76 o 
  16   0   0     6367.23     6941.26    254.71 o 
  18   0   0     2015.63     1994.30     86.69 o 
  20   0   0      317.47      358.51     29.97 o 
   0   1   0    30645.97    29515.11    703.71 o 
   2   1   0    58408.45    51386.88    765.21 o 
   4   1   0     2205.64     2371.02     36.80 o 
   6   1   0      166.99      117.09      4.56 o 
   8   1   0     3735.01     3717.11     65.47 o 
  10   1   0     1887.20     1745.30     37.90 o 
  12   1   0     1563.29     1434.74     29.03 o 
  14   1   0     2359.44     2365.10     53.51 o 
  16   1   0     2740.32     2761.50     78.49 o 
  18   1   0     1215.36     1309.36     44.46 o 
  20   1   0      252.14      267.86     18.32 o 
   0   2   0      300.69      284.19     13.38 o 
   2   2   0     2343.53     2370.47     41.61 o 
   4   2   0     3517.93     3276.00     51.03 o 
   6   2   0      488.44      419.15      8.68 o 
   8   2   0     7968.95     8026.68    138.18 o 
  10   2   0     3184.21     3063.15     70.31 o 
  12   2   0     1529.60     1400.65     28.86 o 
  14   2   0      471.67      526.73     16.82 o 
  16   2   0      315.31      338.68     14.30 o 
  18   2   0      331.91      357.45     16.04 o 
   0   3   0     9664.08     9410.44    183.41 o 
   2   3   0     2878.71     2813.44     44.74 o 
   4   3   0     6333.10     6327.85    131.12 o 
   6   3   0     5377.14     5177.46     85.10 o 
   8   3   0      663.15      671.36     18.42 o 
  10   3   0     5655.73     5430.74    110.87 o 
  12   3   0     3266.65     3284.67     70.79 o 
  14   3   0     1097.36     1159.40     30.46 o 
  16   3   0      168.67      245.79     32.11 o 
  18   3   0      672.34      661.59     28.14 o 
   0   4   0     4009.88     3881.59     96.85 o 
   2   4   0     6552.07     6729.57    130.30 o 
   4   4   0     4060.37     4195.40     85.80 o 
   6   4   0      881.65      899.79     45.75 o 
   8   4   0      810.42      778.95     27.05 o 
  10   4   0     1181.84     1116.08     35.75 o 
  12   4   0     2996.63     2821.01     76.94 o 
  14   4   0      752.30      748.32     28.94 o 
  16   4   0      483.46      304.77    206.28 o 
   0   5   0      203.25      230.09     13.38 o 
   2   5   0     1225.03     1287.75     27.61 o 
   4   5   0     1124.14     1153.45     40.40 o 
   6   5   0      768.19      783.03     74.38 o 
   8   5   0      877.96      879.85     44.95 o 
  10   5   0      737.72      696.13     27.43 o 
  12   5   0      272.56      255.48     16.83 o 
   0   6   0      109.17      121.47     16.59 o 
   2   6   0        9.19       15.44      7.45 o 
   4   6   0      715.96      778.52     54.04 o 
   6   6   0     1851.74     2007.70     88.29 o 
   8   6   0     1550.04     1758.60     55.24 o 
   1   1   1      890.92      826.28     10.60 o 
   2   1   1      760.66      896.37     10.32 o 
   3   1   1     8546.94     8944.77    100.63 o 
   4   1   1      123.66      124.61      2.62 o 
   5   1   1     1042.93     1039.75     13.95 o 
   6   1   1     1263.69     1275.88     16.97 o 
   7   1   1     1724.54     1833.84     22.26 o 
   8   1   1       10.56       14.88      1.46 o 
   9   1   1      111.73      112.31      3.59 o 
  10   1   1      660.10      672.81     10.85 o 
  11   1   1        0.31        6.87      2.49 o 
  12   1   1      272.20      283.39      6.35 o 
  13   1   1        0.98        1.13      2.23 o 
  14   1   1      218.19      170.07      7.39 o 
  15   1   1        2.17        3.85      2.76 o 
  16   1   1      176.83      170.34     12.51 o 
  17   1   1       69.00       63.85      6.38 o 
  18   1   1      185.94      205.38     10.68 o 
  19   1   1       40.92       54.20      8.34 o 
  20   1   1        5.30       10.35      5.07 o 
   1   2   1      684.68      728.06      8.97 o 
   2   2   1      661.49      786.55     10.92 o 
   3   2   1     4328.77     4597.53     49.88 o 
   4   2   1      301.91      314.36      4.81 o 
   5   2   1      219.57      220.54      4.03 o 
   6   2   1       21.80       32.20      2.19 o 
   7   2   1      443.68      437.16      6.37 o 
   8   2   1      574.28      601.22      9.86 o 
   9   2   1      212.47      203.91      5.16 o 
  10   2   1      656.77      653.58     14.48 o 
  11   2   1       13.42       14.71      2.20 o 
  12   2   1       15.40       12.93      2.29 o 
  13   2   1      102.10       97.94      4.82 o 
  14   2   1       37.82       34.34      3.26 o 
  15   2   1        4.69        9.72      3.06 o 
  16   2   1        9.48        5.52      3.13 o 
  17   2   1        0.18        2.70      3.22 o 
  18   2   1       44.11       48.29      5.93 o 
  19   2   1       21.94       23.81      5.57 o 
   1   3   1       28.60       29.85      1.73 o 
   2   3   1     1701.14     1840.22     21.37 o 
   3   3   1      697.34      689.24      9.87 o 
   4   3   1       35.89       29.82      2.04 o 
   5   3   1     1183.25     1220.30     16.35 o 
   6   3   1        0.38        1.39      1.45 o 
   7   3   1       71.74       76.10      4.79 o 
   8   3   1      430.16      411.78      8.60 o 
   9   3   1        9.85       12.50      2.33 o 
  10   3   1      179.08      198.73      6.27 o 
  11   3   1        0.02        4.17      2.39 o 
  12   3   1      153.40      157.04      6.55 o 
  13   3   1       80.84       86.69      6.46 o 
  14   3   1        0.04       -1.95      2.82 o 
  15   3   1       34.76       31.99      6.82 o 
  16   3   1      262.84      244.09     11.28 o 
  17   3   1        1.71        4.41      4.61 o 
  18   3   1      220.92      216.28     11.49 o 
   1   4   1      178.71      149.92      8.34 o 
   2   4   1        0.00        0.89      2.70 o 
   3   4   1       52.57       41.15      3.18 o 
   4   4   1       49.97       51.75      3.84 o 
   5   4   1      272.81      253.19     13.75 o 
   6   4   1      442.80      423.44     12.37 o 
   7   4   1      178.71      161.18      7.80 o 
   8   4   1       54.47       54.71      5.33 o 
   9   4   1      352.51      352.14     11.63 o 
  10   4   1      126.71      133.31     10.89 o 
  11   4   1        0.36        4.45      4.07 o 
  12   4   1       66.64       78.32      6.88 o 
  13   4   1        9.73       15.14      6.25 o 
  14   4   1       36.89       47.80      5.91 o 
  15   4   1       14.54       21.75      4.86 o 
  16   4   1       53.92       20.24      9.25 o 
   1   5   1      291.39      280.05      7.22 o 
   2   5   1        3.73        7.50      2.61 o 
   3   5   1        9.27       13.75      3.04 o 
   4   5   1      108.62      118.92     12.36 o 
   5   5   1       13.30       12.98      4.00 o 
   6   5   1       28.53       21.31      4.71 o 
   7   5   1        2.59        4.65      4.05 o 
   8   5   1       92.32       90.44      7.42 o 
   9   5   1       17.12       17.77      4.59 o 
  10   5   1       37.97       36.33      5.46 o 
  11   5   1        2.66       13.94      4.45 o 
  12   5   1        0.11        9.11      4.78 o 
  13   5   1       14.39       19.61      5.97 o 
   1   6   1        6.44       -0.10      3.84 o 
   2   6   1        1.32        7.97      5.04 o 
   3   6   1        0.09        4.26      4.47 o 
   4   6   1        3.80        7.09      4.94 o 
   5   6   1       35.20       41.56      6.39 o 
   6   6   1       78.38       91.08      8.41 o 
   7   6   1       84.50       93.15      8.41 o 
   8   6   1        0.40        9.65      8.03 o 
   0   0   2    22560.67    21166.25    727.73 o 
   1   0   2       15.71       12.05      1.51 o 
   2   0   2    33755.57    30049.25    503.10 o 
   3   0   2     2046.53     1850.02     32.28 o 
   4   0   2     2921.79     3084.80     47.24 o 
   5   0   2    15527.97    16130.05    241.75 o 
   6   0   2     4259.78     4234.43     67.55 o 
   7   0   2      314.49      340.18      7.07 o 
   8   0   2      139.72       86.15      4.29 o 
   9   0   2     1567.10     1579.03     26.18 o 
  10   0   2      317.75      271.90      6.66 o 
  11   0   2        4.65        2.98      2.68 o 
  12   0   2     2378.87     2279.77     63.57 o 
  13   0   2       27.19       23.25      5.48 o 
  14   0   2     4244.17     4138.36    110.29 o 
  15   0   2      516.90      511.06     21.57 o 
  16   0   2     3104.31     3140.48    124.14 o 
  17   0   2       66.21       98.00     10.78 o 
  18   0   2      746.44      688.14     28.19 o 
  19   0   2        2.30        8.06      6.99 o 
  20   0   2       42.21       48.71     10.02 o 
   0   1   2    13724.07    13837.93    230.16 o 
   1   1   2      651.63      558.29      7.14 o 
   2   1   2     4212.41     4401.30     50.09 o 
   3   1   2     7377.48     7890.77     84.14 o 
   4   1   2    15360.96    16015.89    179.29 o 
   5   1   2     1971.87     2057.01     24.38 o 
   6   1   2     6841.30     7099.47     85.84 o 
   7   1   2      532.40      566.91     12.93 o 
   8   1   2     4579.97     4756.77     55.05 o 
   9   1   2     1329.32     1342.04     17.27 o 
  10   1   2     1202.37     1201.47     17.22 o 
  11   1   2     1635.62     1657.53     22.88 o 
  12   1   2     1776.70     1733.48     25.88 o 
  13   1   2       85.72       88.16      5.77 o 
  14   1   2     2568.60     2488.08     43.64 o 
  15   1   2       39.21       44.26      4.48 o 
  16   1   2     2039.55     2119.43     38.96 o 
  17   1   2        8.40       12.94      5.90 o 
  18   1   2      445.45      482.26     16.11 o 
  19   1   2       30.58       32.26      6.20 o 
  20   1   2      363.89      393.10     15.57 o 
   0   2   2      222.74      274.13     16.31 o 
   1   2   2     4709.89     5143.59     58.39 o 
   2   2   2     2537.29     2503.62     27.72 o 
   3   2   2     5860.95     6172.60     66.53 o 
   4   2   2     9849.09    10073.42    107.78 o 
   5   2   2     1577.93     1606.53     18.68 o 
   6   2   2    15105.79    15424.21    164.29 o 
   7   2   2      568.74      644.45      9.36 o 
   8   2   2     6431.45     6505.00     79.82 o 
   9   2   2      520.71      524.69      9.22 o 
  10   2   2     3625.51     3622.59     46.39 o 
  11   2   2      552.55      560.79     11.69 o 
  12   2   2     1088.05     1059.98     16.46 o 
  13   2   2      159.24      154.62      5.22 o 
  14   2   2     1536.89     1545.04     22.81 o 
  15   2   2      187.38      184.31     10.01 o 
  16   2   2      410.22      400.90     14.96 o 
  17   2   2        0.45        1.81      3.45 o 
  18   2   2      712.01      760.74     19.00 o 
  19   2   2       42.74       41.41      5.90 o 
   0   3   2     1060.88      944.52     18.95 o 
   1   3   2      256.70      267.67      5.15 o 
   2   3   2     2547.88     2559.96     28.99 o 
   3   3   2      514.06      528.88      7.64 o 
   4   3   2     5957.46     6008.10     68.94 o 
   5   3   2      158.15      164.73      5.78 o 
   6   3   2     3923.76     3835.96     51.61 o 
   7   3   2      631.29      587.40     10.93 o 
   8   3   2     2713.41     2623.69     36.91 o 
   9   3   2       92.07       87.92      4.14 o 
  10   3   2     1202.86     1183.85     19.22 o 
  11   3   2      185.11      162.65      5.84 o 
  12   3   2     2582.80     2670.21     38.67 o 
  13   3   2      286.10      274.57      8.40 o 
  14   3   2      561.83      569.36     18.43 o 
  15   3   2        1.89        6.24      3.35 o 
  16   3   2      833.56      824.95     20.10 o 
  17   3   2       19.01       10.80      4.92 o 
  18   3   2      304.26      327.87     14.52 o 
   0   4   2     3728.67     3883.72     68.48 o 
   1   4   2       41.67       42.82      3.23 o 
   2   4   2     3519.22     3446.51     46.42 o 
   3   4   2       39.83       43.32      3.31 o 
   4   4   2     2381.17     2444.08     46.65 o 
   5   4   2     1136.69     1172.62     22.34 o 
   6   4   2     1408.42     1314.20     27.67 o 
   7   4   2      286.77      294.86     10.15 o 
   8   4   2      310.16      300.42     10.63 o 
   9   4   2      212.16      192.94      8.99 o 
  10   4   2     1244.18     1264.26     25.22 o 
  11   4   2      178.73      163.88      7.79 o 
  12   4   2      750.90      788.86     29.50 o 
  13   4   2      118.59      101.00      6.92 o 
  14   4   2     1281.59     1324.16     27.19 o 
  15   4   2        1.49        4.89      4.19 o 
  16   4   2      519.79      340.16    134.47 o 
   0   5   2     1633.03     1761.81     53.24 o 
   1   5   2       15.68       13.47      3.24 o 
   2   5   2     1405.21     1470.15     23.24 o 
   3   5   2      298.79      285.23     10.66 o 
   4   5   2     1612.19     1595.21     33.51 o 
   5   5   2      526.70      487.66     14.70 o 
   6   5   2     1045.33     1059.14     24.95 o 
   7   5   2        4.41        7.90      3.94 o 
   8   5   2     1449.11     1432.54     31.87 o 
   9   5   2        0.04        3.37      3.60 o 
  10   5   2      479.11      502.89     32.05 o 
  11   5   2       93.05      101.26      8.15 o 
  12   5   2      505.30      515.56     16.62 o 
  13   5   2      110.38      100.73      8.89 o 
   0   6   2      203.81      238.73     12.87 o 
   1   6   2       27.61       27.08      4.50 o 
   2   6   2      432.94      437.58     17.07 o 
   3   6   2       18.04       22.91      5.84 o 
   4   6   2      569.92      572.42     18.96 o 
   5   6   2       10.51       17.96      5.34 o 
   6   6   2     1534.67     1622.79     42.17 o 
   7   6   2        5.83        9.09      4.99 o 
   1   1   3      111.85      172.41      2.76 o 
   2   1   3      569.05      603.84      7.91 o 
   3   1   3     4055.47     4367.91     47.31 o 
   4   1   3        0.75        1.57      0.93 o 
   5   1   3      533.04      543.64     10.01 o 
   6   1   3      464.71      471.84      7.65 o 
   7   1   3      371.72      381.23      6.78 o 
   8   1   3     1238.10     1346.96     18.59 o 
   9   1   3       59.53       50.57      2.36 o 
  10   1   3        7.97        6.51      1.88 o 
  11   1   3      242.56      232.13      5.93 o 
  12   1   3      150.66      148.68      5.18 o 
  13   1   3       48.03       38.36      4.21 o 
  14   1   3        2.20        1.33      2.54 o 
  15   1   3        3.05        4.31      3.26 o 
  16   1   3      293.72      294.32     10.22 o 
  17   1   3        1.76        3.49      3.61 o 
  18   1   3        2.68       -1.05      3.99 o 
  19   1   3      228.69      232.57     12.03 o 
  20   1   3        2.39        0.34      4.98 o 
   1   2   3      470.83      476.21      6.77 o 
   2   2   3      271.99      271.51      4.52 o 
   3   2   3     1099.23     1114.83     12.63 o 
   4   2   3        4.15        6.45      1.40 o 
   5   2   3      908.59      917.17     11.52 o 
   6   2   3      805.95      856.12     11.04 o 
   7   2   3      203.31      228.30      4.63 o 
   8   2   3     1001.34     1001.23     14.82 o 
   9   2   3       28.31       40.13      2.75 o 
  10   2   3       17.50       20.20      2.40 o 
  11   2   3        2.02        5.12      1.91 o 
  12   2   3       18.62       14.26      2.44 o 
  13   2   3        9.57        7.28      2.25 o 
  14   2   3       66.79       62.33      3.91 o 
  15   2   3      103.51       98.26      6.14 o 
  16   2   3        0.01        0.46      3.19 o 
  17   2   3        9.91        9.40      3.79 o 
  18   2   3       48.94       60.87      7.10 o 
  19   2   3       23.43       40.09      5.78 o 
   1   3   3      520.05      513.34      8.48 o 
   2   3   3      560.68      567.37     10.93 o 
   3   3   3      896.73      946.19     12.15 o 
   4   3   3     1851.92     2002.99     24.55 o 
   5   3   3        6.65        9.19      1.60 o 
   6   3   3        0.94        3.74      1.58 o 
   7   3   3      468.94      422.23      8.63 o 
   8   3   3      174.83      160.62      5.62 o 
   9   3   3       55.29       55.27      3.62 o 
  10   3   3      392.74      381.62      8.80 o 
  11   3   3       23.86       30.87      3.18 o 
  12   3   3      106.92      107.64      5.12 o 
  13   3   3       33.44       29.85      4.15 o 
  14   3   3        0.20        1.21      2.63 o 
  15   3   3       24.69       27.49      4.12 o 
  16   3   3        0.04        1.14      3.88 o 
  17   3   3       57.16       68.82      8.36 o 
  18   3   3       11.30       19.58      6.30 o 
   1   4   3      148.09      145.87      5.10 o 
   2   4   3      248.61      253.48      9.35 o 
   3   4   3        0.07        2.60      2.16 o 
   4   4   3       35.44       34.62      3.35 o 
   5   4   3        0.12       -1.04      3.08 o 
   6   4   3       11.97       11.52      4.94 o 
   7   4   3      551.56      489.69     15.69 o 
   8   4   3        0.61        5.86      2.68 o 
   9   4   3      727.44      676.73     15.84 o 
  10   4   3       85.81       87.64      6.09 o 
  11   4   3      184.27      162.38      9.76 o 
  12   4   3        0.35        1.79      3.36 o 
  13   4   3        0.12        3.50      3.61 o 
  14   4   3        0.13        3.53      3.98 o 
  15   4   3       58.59       80.28      6.80 o 
  16   4   3       25.39       14.90      8.07 o 
   1   5   3       15.83       12.10      2.86 o 
   2   5   3        2.06        8.59      2.74 o 
   3   5   3        3.34        7.78      3.15 o 
   4   5   3       17.54       27.41      4.68 o 
   5   5   3       75.77       74.32      6.48 o 
   6   5   3        4.08        6.61      3.73 o 
   7   5   3      170.60      151.81      8.89 o 
   8   5   3       12.21       21.85      4.60 o 
   9   5   3       34.20       44.27      5.73 o 
  10   5   3       56.31       55.00      6.52 o 
  11   5   3       80.79       96.25      8.11 o 
  12   5   3        1.39       14.26      4.88 o 
  13   5   3       44.43       51.31      7.54 o 
   1   6   3        5.68        5.34      4.27 o 
   2   6   3        7.82       15.39      5.20 o 
   3   6   3        7.05       13.51      5.97 o 
   4   6   3       65.53       70.23     12.20 o 
   5   6   3       34.39       53.78     10.97 o 
   6   6   3        6.07       18.08      5.10 o 
   7   6   3      163.10      152.28     26.72 o 
   0   0   4     4240.27     4316.62    151.43 o 
   1   0   4    21315.85    21251.61    517.23 o 
   2   0   4     4970.49     5762.77    142.46 o 
   3   0   4     7886.23     8251.19    163.63 o 
   4   0   4     5328.53     5301.76     90.51 o 
   5   0   4        2.97        4.08      1.81 o 
   6   0   4      238.84      158.27      7.54 o 
   7   0   4       67.47       58.88      2.81 o 
   8   0   4     5156.72     4953.44     76.38 o 
   9   0   4      404.27      372.57      8.20 o 
  10   0   4     4883.02     4819.70     74.93 o 
  11   0   4      348.24      344.32      9.50 o 
  12   0   4     4388.68     4577.01     94.52 o 
  13   0   4      324.68      299.17     14.76 o 
  14   0   4      729.79      704.78     26.11 o 
  15   0   4      257.13      259.13     20.87 o 
  16   0   4       87.87       82.99      9.82 o 
  17   0   4       21.59       18.70      6.40 o 
  18   0   4       35.19       34.59      8.13 o 
  19   0   4        0.23        3.62      6.81 o 
  20   0   4      618.41      619.29     28.00 o 
   0   1   4     3925.41     4172.94     72.17 o 
   1   1   4      208.05      211.10      3.98 o 
   2   1   4     3199.51     3186.59     39.23 o 
   3   1   4     2319.75     2502.12     33.57 o 
   4   1   4     9298.42     9495.21    113.94 o 
   5   1   4      797.10      835.80     11.88 o 
   6   1   4    11038.33    11256.80    135.09 o 
   7   1   4     1636.58     1672.57     23.94 o 
   8   1   4     4917.71     4900.20     65.08 o 
   9   1   4      317.25      374.19      7.55 o 
  10   1   4     8037.15     8068.61    105.77 o 
  11   1   4      263.41      266.20      8.43 o 
  12   1   4     3099.93     3108.05     43.43 o 
  13   1   4       30.26       22.68      3.13 o 
  14   1   4      884.85      909.76     19.41 o 
  15   1   4       34.86       31.22      4.20 o 
  16   1   4       62.85       85.17      6.12 o 
  17   1   4       46.13       43.91      5.98 o 
  18   1   4      701.52      718.25     20.79 o 
  19   1   4        0.13        2.67      4.49 o 
  20   1   4      511.57      571.63     18.91 o 
   0   2   4     7935.49     8382.27    126.95 o 
   1   2   4     1186.65     1150.15     14.44 o 
   2   2   4     3094.27     3133.26     34.60 o 
   3   2   4      704.41      717.19      9.18 o 
   4   2   4     7774.15     8170.51     83.41 o 
   5   2   4     1166.42     1254.02     14.36 o 
   6   2   4    11250.99    11882.88    134.40 o 
   7   2   4     1178.76     1210.67     15.95 o 
   8   2   4     8913.25     8970.18    109.14 o 
   9   2   4      139.41      138.90      4.56 o 
  10   2   4     4112.07     4060.39     57.97 o 
  11   2   4      352.10      340.44      7.42 o 
  12   2   4     2936.84     2948.25     47.58 o 
  13   2   4      657.30      549.46     12.14 o 
  14   2   4      246.03      253.43      8.16 o 
  15   2   4        3.35        3.62      3.21 o 
  16   2   4      881.16      938.29     21.02 o 
  17   2   4       67.81       63.68      5.93 o 
  18   2   4      727.30      787.06     21.79 o 
  19   2   4       86.85       82.82      9.42 o 
   0   3   4     2131.60     2123.03     38.89 o 
   1   3   4      156.73      152.54      4.19 o 
   2   3   4     5391.75     5502.02     67.08 o 
   3   3   4      183.74      204.49      4.92 o 
   4   3   4     1185.48     1097.59     36.44 o 
   5   3   4       70.95       67.00      2.84 o 
   6   3   4     1378.64     1371.39     19.34 o 
   7   3   4       63.25       71.83      3.71 o 
   8   3   4     2807.81     2673.60     37.84 o 
   9   3   4      770.67      724.11     13.20 o 
  10   3   4     2210.55     2207.36     32.52 o 
  11   3   4       61.48       54.68      4.49 o 
  12   3   4      284.75      294.26      7.92 o 
  13   3   4       35.88       33.93      3.56 o 
  14   3   4     1147.33     1181.09     27.48 o 
  15   3   4       56.95       50.09      4.56 o 
  16   3   4      468.84      477.36     17.84 o 
  17   3   4       56.11       66.05      8.42 o 
  18   3   4      336.62      401.71     21.26 o 
   0   4   4     5946.44     6210.64    123.44 o 
   1   4   4        8.76       12.26      2.35 o 
   2   4   4     2035.24     1948.70     30.72 o 
   3   4   4      923.06      907.21     19.85 o 
   4   4   4      822.78      802.77     17.80 o 
   5   4   4     1136.16     1119.95     19.81 o 
   6   4   4      295.55      268.70      9.17 o 
   7   4   4       39.88       45.95      5.47 o 
   8   4   4     1148.75     1117.95     22.44 o 
   9   4   4       75.09       71.63      5.56 o 
  10   4   4      603.77      624.30     20.06 o 
  11   4   4      561.32      526.86     13.91 o 
  12   4   4      998.51      994.25     21.62 o 
  13   4   4        2.59        3.47      3.79 o 
  14   4   4      804.83      824.44     19.66 o 
  15   4   4        8.55       16.11      4.37 o 
   0   5   4     3490.33     3602.90     76.71 o 
   1   5   4        7.23        7.33      2.91 o 
   2   5   4     2183.12     2211.80     35.34 o 
   3   5   4      290.39      284.26     10.58 o 
   4   5   4      929.29      939.39     34.76 o 
   5   5   4      142.00      147.76      8.53 o 
   6   5   4     1676.81     1663.48     35.23 o 
   7   5   4       28.29       35.08      5.41 o 
   8   5   4      650.49      691.37     19.13 o 
   9   5   4       16.07       16.67      4.53 o 
  10   5   4      937.94      913.27     25.72 o 
  11   5   4       69.83       72.24      7.36 o 
  12   5   4      806.72      835.91     22.92 o 
   0   6   4      924.82      972.48     28.30 o 
   1   6   4       14.09       19.15      4.70 o 
   2   6   4     1024.84     1089.10     26.55 o 
   3   6   4       60.67       59.97      7.21 o 
   4   6   4     1038.77     1042.86     34.30 o 
   5   6   4       38.80       48.46     12.54 o 
   6   6   4      460.36      472.08     18.71 o 
   7   6   4        6.78        3.11      4.58 o 
   1   1   5     2885.80     3064.37     40.94 o 
   2   1   5      403.36      435.13      9.19 o 
   3   1   5      824.37      937.21     15.18 o 
   4   1   5    10036.51    10762.10    150.96 o 
   5   1   5      362.94      347.16      6.61 o 
   6   1   5        5.92        4.16      1.41 o 
   7   1   5       19.72       22.29      2.07 o 
   8   1   5      170.72      187.34      5.99 o 
   9   1   5      166.29      161.01      5.24 o 
  10   1   5       89.64       92.87      3.98 o 
  11   1   5      263.09      298.95      7.12 o 
  12   1   5      799.28      756.94     18.64 o 
  13   1   5      314.50      286.51      8.06 o 
  14   1   5       15.32        5.86      2.98 o 
  15   1   5      528.96      494.71     13.18 o 
  16   1   5        8.82       12.76      5.25 o 
  17   1   5       29.07       36.30      5.65 o 
  18   1   5       20.62       25.60      5.81 o 
  19   1   5       75.30       79.59      7.95 o 
   1   2   5      579.75      604.67      8.01 o 
   2   2   5     4634.90     5138.01     55.89 o 
   3   2   5      399.30      408.73      5.95 o 
   4   2   5       74.49       76.63      3.23 o 
   5   2   5      188.90      198.64      4.57 o 
   6   2   5      391.59      403.66      9.61 o 
   7   2   5      359.02      368.28      6.54 o 
   8   2   5        1.81        7.03      2.36 o 
   9   2   5      118.21       89.80      3.70 o 
  10   2   5      144.49      135.14      5.78 o 
  11   2   5      172.63      176.92      5.50 o 
  12   2   5       34.47       39.04      3.35 o 
  13   2   5       14.28       17.08      2.86 o 
  14   2   5      166.87      161.20      8.49 o 
  15   2   5       59.87       68.34      5.02 o 
  16   2   5        5.54       12.41      3.90 o 
  17   2   5       13.05       11.37      4.74 o 
  18   2   5       14.49       16.58      5.77 o 
  19   2   5        1.49        2.85      6.07 o 
   1   3   5        4.44        4.82      1.65 o 
   2   3   5      851.59      849.00     12.64 o 
   3   3   5        6.26        8.12      1.98 o 
   4   3   5       25.12       29.17      2.37 o 
   5   3   5       79.21       81.97      4.29 o 
   6   3   5      332.52      335.94      6.99 o 
   7   3   5      174.92      166.72      6.58 o 
   8   3   5       46.81       48.26      3.48 o 
   9   3   5      744.89      695.11     14.17 o 
  10   3   5      246.11      242.11     11.21 o 
  11   3   5      367.93      350.05      8.54 o 
  12   3   5       15.42       26.25      3.25 o 
  13   3   5      119.91      114.66      5.61 o 
  14   3   5        0.40        6.64      2.78 o 
  15   3   5        9.33        9.24      3.38 o 
  16   3   5        6.97        6.36      4.66 o 
  17   3   5       47.77       55.00      7.65 o 
   1   4   5      329.35      316.15     12.28 o 
   2   4   5      204.29      181.90      8.24 o 
   3   4   5      463.09      425.74     11.48 o 
   4   4   5      633.57      620.39     13.61 o 
   5   4   5        9.45       15.22      3.50 o 
   6   4   5      688.58      618.30     14.45 o 
   7   4   5      258.41      245.47      8.92 o 
   8   4   5       28.63       34.62      4.26 o 
   9   4   5      117.33      124.92      7.03 o 
  10   4   5       87.86      109.03      6.69 o 
  11   4   5        0.16        4.27      3.35 o 
  12   4   5        0.02        2.72      3.36 o 
  13   4   5       23.59       35.96      5.10 o 
  14   4   5       24.03       29.48      5.01 o 
  15   4   5       91.41       80.09     18.37 o 
   1   5   5      154.09      153.71      7.42 o 
   2   5   5      681.05      627.72     15.18 o 
   3   5   5       32.41       37.75      4.66 o 
   4   5   5       78.66       77.04      8.11 o 
   5   5   5        1.77        9.29      3.93 o 
   6   5   5       45.95       60.15      6.20 o 
   7   5   5      116.88      135.94     13.44 o 
   8   5   5       48.58       51.60      6.06 o 
   9   5   5       20.86       22.00      4.92 o 
  10   5   5        5.36        8.10      4.44 o 
  11   5   5       45.43       48.43      8.73 o 
  12   5   5        0.51        6.51      5.48 o 
   1   6   5       51.72       51.12      6.11 o 
   2   6   5        1.99        1.50      4.77 o 
   3   6   5       63.17       60.53      7.14 o 
   4   6   5       14.86       11.45      5.75 o 
   5   6   5       32.40       52.60      8.08 o 
   6   6   5       27.43       38.06      7.51 o 
   0   0   6      228.91      339.25     17.12 o 
   1   0   6     1088.57     1211.52     33.30 o 
   2   0   6     7910.94     8215.00    203.18 o 
   3   0   6     1349.69     1388.53     37.84 o 
   4   0   6    11843.02    12098.94    297.78 o 
   5   0   6     8821.33     9798.28    192.93 o 
   6   0   6     7921.07     8138.45    138.86 o 
   7   0   6      843.50      946.50     18.99 o 
   8   0   6     5117.79     5094.05     79.04 o 
   9   0   6        0.02        2.61      1.85 o 
  10   0   6     8288.45     8542.54    130.45 o 
  11   0   6     1487.40     1480.33     41.74 o 
  12   0   6     3806.14     3790.12    101.21 o 
  13   0   6      880.33      842.25     34.78 o 
  14   0   6     2068.60     2094.26     61.30 o 
  15   0   6       59.03       63.66      8.89 o 
  16   0   6       50.98       41.85      7.95 o 
  17   0   6      138.77      134.70     12.64 o 
  18   0   6      559.48      555.13     25.16 o 
  19   0   6       93.18       97.20     12.29 o 
   0   1   6     2463.32     2327.73     50.09 o 
   1   1   6      161.07      178.86      5.29 o 
   2   1   6     2427.11     2283.23     34.01 o 
   3   1   6      683.38      705.79     12.31 o 
   4   1   6    10566.42    11019.75    154.89 o 
   5   1   6      121.20      100.97      3.47 o 
   6   1   6     4910.23     4905.56     65.01 o 
   7   1   6     1589.34     1746.15     25.20 o 
   8   1   6     4265.88     4148.61     55.94 o 
   9   1   6        9.96       16.79      5.89 o 
  10   1   6     2736.55     2573.72     36.40 o 
  11   1   6      641.61      593.48     11.83 o 
  12   1   6     3104.39     3109.24     43.77 o 
  13   1   6      143.52      128.29      5.75 o 
  14   1   6      442.34      403.03     11.34 o 
  15   1   6       28.30       37.35      5.61 o 
  16   1   6      490.23      476.70     24.48 o 
  17   1   6       26.48       28.94      5.63 o 
  18   1   6      666.32      699.33     20.66 o 
  19   1   6        0.19       -0.95      5.48 o 
   0   2   6     5186.39     5059.29     78.02 o 
   1   2   6      142.72      135.23      3.58 o 
   2   2   6     5393.24     5475.62     59.60 o 
   3   2   6     3145.71     3359.05     39.76 o 
   4   2   6     2473.84     2402.88     29.15 o 
   5   2   6      704.79      711.57     10.42 o 
   6   2   6     5460.39     5588.15     64.91 o 
   7   2   6      773.10      756.16     11.09 o 
   8   2   6     1487.63     1385.78     19.75 o 
   9   2   6       46.07       40.00      3.52 o 
  10   2   6     1176.70     1180.53     19.05 o 
  11   2   6       24.42       30.73      5.15 o 
  12   2   6      361.21      353.38      8.89 o 
  13   2   6       28.72       31.23      3.33 o 
  14   2   6      368.71      353.87     11.54 o 
  15   2   6        7.38       12.82      3.84 o 
  16   2   6     1087.41     1107.38     26.63 o 
  17   2   6       79.33       79.84      9.99 o 
  18   2   6      881.43      982.46     30.27 o 
   0   3   6     8965.06     9233.91    157.01 o 
   1   3   6      502.25      499.86     10.09 o 
   2   3   6     4096.56     3969.73     72.49 o 
   3   3   6       32.66       41.27      2.86 o 
   4   3   6     2751.87     2710.79     38.15 o 
   5   3   6       99.25      108.86      4.20 o 
   6   3   6     1607.49     1492.49     32.58 o 
   7   3   6       51.95       58.94      3.67 o 
   8   3   6     3215.00     3190.71     44.64 o 
   9   3   6      260.68      225.95      8.54 o 
  10   3   6      966.37      989.75     17.18 o 
  11   3   6       14.17       19.85      2.96 o 
  12   3   6      324.91      316.64      8.47 o 
  13   3   6        3.28        0.31      2.48 o 
  14   3   6     1349.29     1402.00     40.93 o 
  15   3   6       15.70       10.08      3.78 o 
  16   3   6     1067.76     1122.25     29.50 o 
  17   3   6       50.06       33.93      7.86 o 
   0   4   6     3178.19     3192.26     68.37 o 
   1   4   6       93.54       74.80      4.93 o 
   2   4   6     3068.58     3084.23     46.28 o 
   3   4   6      238.48      234.49      9.99 o 
   4   4   6      874.90      817.53     14.46 o 
   5   4   6       19.90       16.70      2.99 o 
   6   4   6     1480.85     1448.54     27.36 o 
   7   4   6       40.19       40.58      5.29 o 
   8   4   6     1877.22     1888.55     44.18 o 
   9   4   6       34.46       45.86      4.78 o 
  10   4   6     1160.71     1163.80     24.00 o 
  11   4   6        2.44        4.09      3.28 o 
  12   4   6     1087.68     1023.93     22.44 o 
  13   4   6      155.08      138.23      8.22 o 
  14   4   6     1011.54     1026.90     23.11 o 
  15   4   6        0.04       13.19      4.19 o 
   0   5   6     1442.38     1490.73     45.03 o 
   1   5   6       92.89       89.78      6.07 o 
   2   5   6      769.88      771.93     36.22 o 
   3   5   6        1.39        4.52      3.55 o 
   4   5   6      910.72      910.32     32.89 o 
   5   5   6       47.89       52.16      6.14 o 
   6   5   6      859.46      882.94     22.26 o 
   7   5   6        2.80       -0.52      3.89 o 
   8   5   6      528.81      487.23     15.56 o 
   9   5   6       31.92       45.91      6.15 o 
  10   5   6      687.90      651.59     19.17 o 
  11   5   6        1.27        5.92      4.80 o 
   0   6   6      666.55      683.33     27.29 o 
   1   6   6       61.01       61.65      6.37 o 
   2   6   6      896.24      969.76     27.33 o 
   3   6   6       58.60       64.77      8.39 o 
   4   6   6      798.99      792.18     25.62 o 
   5   6   6      152.94      142.07     13.31 o 
   1   1   7      239.06      240.64      6.32 o 
   2   1   7      991.11     1120.96     20.04 o 
   3   1   7      233.52      251.78      7.33 o 
   4   1   7     2066.57     2306.23     34.99 o 
   5   1   7      172.03      170.32      5.30 o 
   6   1   7     3064.34     3202.36     43.70 o 
   7   1   7      295.32      305.10      6.74 o 
   8   1   7      187.27      165.71      5.82 o 
   9   1   7       99.87       98.52      4.07 o 
  10   1   7      559.79      513.89     10.15 o 
  11   1   7        0.76       -0.65      2.02 o 
  12   1   7      480.01      485.12     10.99 o 
  13   1   7       92.11       82.68      5.48 o 
  14   1   7       11.43       12.88      3.79 o 
  15   1   7      283.30      247.08     10.93 o 
  16   1   7        0.45        4.28      3.73 o 
  17   1   7       83.22       83.79      7.79 o 
  18   1   7        0.27        1.37      4.58 o 
  19   1   7        0.99        4.03      5.08 o 
   1   2   7      151.47      160.30      5.74 o 
   2   2   7        6.67        6.52      1.59 o 
   3   2   7      362.65      369.21      6.86 o 
   4   2   7     1010.57     1095.61     16.23 o 
   5   2   7       17.69       17.20      2.59 o 
   6   2   7     1115.52     1203.39     32.86 o 
   7   2   7      386.30      391.87     10.79 o 
   8   2   7       29.16       27.12      2.69 o 
   9   2   7        0.10        1.61      1.90 o 
  10   2   7      547.91      511.27     10.31 o 
  11   2   7        2.27        3.59      2.80 o 
  12   2   7      415.48      391.56      9.11 o 
  13   2   7        0.75        5.51      2.64 o 
  14   2   7       73.78       73.05      8.16 o 
  15   2   7      100.37       84.31      7.90 o 
  16   2   7        0.04        6.96      4.92 o 
  17   2   7       14.56       19.73      6.38 o 
  18   2   7       64.50       70.55     11.25 o 
   1   3   7      895.82      930.19     16.18 o 
   2   3   7        0.55        3.41      1.86 o 
   3   3   7      418.91      451.85      9.14 o 
   4   3   7        9.75       15.55      2.28 o 
   5   3   7      237.80      217.10      6.24 o 
   6   3   7       50.77       53.80      3.89 o 
   7   3   7     1031.14     1000.49     18.26 o 
   8   3   7        3.26        7.54      2.56 o 
   9   3   7       94.93       86.68      4.99 o 
  10   3   7       39.96       50.64      3.89 o 
  11   3   7        4.12        5.23      2.49 o 
  12   3   7      130.04      127.20      6.23 o 
  13   3   7      423.96      396.64     10.90 o 
  14   3   7       48.06       44.31      4.70 o 
  15   3   7       22.09       20.57      4.82 o 
  16   3   7      118.86      136.81      9.17 o 
  17   3   7       20.04       15.70      5.79 o 
   1   4   7       64.20       68.12      4.39 o 
   2   4   7      150.50      166.13      6.29 o 
   3   4   7        0.15        1.00      2.03 o 
   4   4   7       44.65       49.22      3.80 o 
   5   4   7        3.74       10.93      2.77 o 
   6   4   7        3.80        9.66      3.32 o 
   7   4   7       32.42       36.06      4.29 o 
   8   4   7       41.26       46.94      4.88 o 
   9   4   7      302.57      291.64     10.54 o 
  10   4   7        3.97        6.13      3.49 o 
  11   4   7      121.12      124.35      7.45 o 
  12   4   7      151.33      159.77      8.74 o 
  13   4   7        0.23        6.41      4.44 o 
  14   4   7        2.92        8.27      3.93 o 
   1   5   7       54.55       49.58      6.33 o 
   2   5   7      130.26      115.56     10.04 o 
   3   5   7        3.73        5.64      3.77 o 
   4   5   7      252.36      226.83     16.51 o 
   5   5   7       51.45       52.68      7.28 o 
   6   5   7      106.47      120.25      8.29 o 
   7   5   7        1.11       -3.61      3.87 o 
   8   5   7       53.96       52.98      6.55 o 
   9   5   7       87.09       88.06      7.88 o 
  10   5   7       14.01       24.96      5.74 o 
  11   5   7        3.28        3.78      4.93 o 
   1   6   7       10.38       24.51      5.03 o 
   2   6   7        0.09        7.61      4.47 o 
   3   6   7       12.10        9.62      5.85 o 
   4   6   7       29.03       36.83      7.23 o 
   0   0   8     1644.98     1606.89     62.61 o 
   1   0   8      208.05      273.37     11.54 o 
   2   0   8     3803.34     3814.91     97.81 o 
   3   0   8      756.89      784.68     24.40 o 
   4   0   8    10332.29    10759.46    266.56 o 
   5   0   8     3456.03     3747.37     97.05 o 
   6   0   8     8418.03     8507.76    168.65 o 
   7   0   8      897.83      882.25     21.48 o 
   8   0   8     6964.82     6875.61    301.52 o 
   9   0   8     1358.21     1349.64     32.27 o 
  10   0   8     2156.85     2006.54     45.53 o 
  11   0   8      727.63      771.68     21.46 o 
  12   0   8     5346.75     5522.25    115.12 o 
  13   0   8       98.64      101.60      9.84 o 
  14   0   8     1085.27     1102.04     37.46 o 
  15   0   8      463.51      430.92     20.24 o 
  16   0   8      805.45      815.90     31.21 o 
  17   0   8        9.35       12.73     12.31 o 
  18   0   8      619.34      648.27     27.99 o 
  19   0   8        8.26       12.31      7.95 o 
   0   1   8     1192.11     1018.09     30.04 o 
   1   1   8       35.74       45.63      3.20 o 
   2   1   8     4398.96     4547.94     72.66 o 
   3   1   8      764.93      730.40     14.61 o 
   4   1   8     5340.56     5432.21     78.43 o 
   5   1   8       32.67       31.38      2.79 o 
   6   1   8     5209.08     5464.97     72.69 o 
   7   1   8        7.00       13.73      2.43 o 
   8   1   8     1528.67     1389.31     21.24 o 
   9   1   8      834.07      854.49     15.36 o 
  10   1   8     2341.33     2346.91     33.93 o 
  11   1   8       21.87       31.46      3.09 o 
  12   1   8      871.09      860.00     18.64 o 
  13   1   8      217.92      207.67      9.13 o 
  14   1   8     1529.29     1487.62     33.30 o 
  15   1   8       21.25       16.20      4.68 o 
  16   1   8      823.37      875.21     31.05 o 
  17   1   8       34.29       32.83      6.19 o 
  18   1   8      386.43      411.93     18.18 o 
   0   2   8     5882.08     5641.52     98.92 o 
   1   2   8      352.61      337.73      6.60 o 
   2   2   8     2996.08     2806.16     36.33 o 
   3   2   8       56.60       61.17      2.99 o 
   4   2   8     4670.26     4783.63     64.29 o 
   5   2   8       40.27       26.23      3.00 o 
   6   2   8     1399.62     1276.95     33.42 o 
   7   2   8       16.80       19.01      2.36 o 
   8   2   8     1027.95      970.76     16.21 o 
   9   2   8        6.60       10.86      2.39 o 
  10   2   8      300.74      304.12      7.69 o 
  11   2   8      182.31      158.35      6.40 o 
  12   2   8      151.12      154.64      7.01 o 
  13   2   8       77.86       75.58      5.06 o 
  14   2   8     1109.30     1083.72     22.82 o 
  15   2   8       86.68       75.85      7.80 o 
  16   2   8      921.26      919.61     45.22 o 
  17   2   8       47.62       55.08      7.82 o 
  18   2   8      464.92      540.44     25.54 o 
   0   3   8     3743.47     3616.95     76.07 o 
   1   3   8        5.21        8.35      2.11 o 
   2   3   8     4590.67     4595.91     61.68 o 
   3   3   8      357.07      360.20     16.19 o 
   4   3   8     1822.64     1748.17     26.29 o 
   5   3   8       53.18       57.92      4.11 o 
   6   3   8     3484.44     3462.02     52.02 o 
   7   3   8      418.18      389.80     11.54 o 
   8   3   8     1838.99     1887.19     30.99 o 
   9   3   8       17.98       22.01      3.58 o 
  10   3   8      464.54      448.78     12.16 o 
  11   3   8       43.76       42.67      4.63 o 
  12   3   8     1392.51     1366.73     27.12 o 
  13   3   8       22.79       19.37      4.07 o 
  14   3   8      814.89      834.54     19.41 o 
  15   3   8        4.98       12.08      4.21 o 
  16   3   8      988.57      927.81     95.61 o 
   0   4   8     1989.60     1942.90     44.89 o 
   1   4   8      134.18      138.38      6.67 o 
   2   4   8     1210.55     1199.54     21.40 o 
   3   4   8      132.88      127.06      5.81 o 
   4   4   8     2095.08     2051.95     31.57 o 
   5   4   8       50.99       52.83      4.06 o 
   6   4   8     1929.42     1931.37     35.05 o 
   7   4   8      231.34      230.51      9.18 o 
   8   4   8     1453.73     1396.91     63.65 o 
   9   4   8       27.00       28.19      4.44 o 
  10   4   8     1684.64     1759.64     33.58 o 
  11   4   8        2.16        1.63      3.36 o 
  12   4   8      925.93      959.66     29.35 o 
  13   4   8        9.68       16.47      5.31 o 
  14   4   8      782.99      812.84     32.31 o 
   0   5   8      190.79      172.19     12.67 o 
   1   5   8        6.50        2.17      3.86 o 
   2   5   8      635.29      651.16     17.15 o 
   3   5   8       23.24       33.19      5.41 o 
   4   5   8      960.39      958.92     46.50 o 
   5   5   8      106.35      111.89      9.71 o 
   6   5   8      510.44      458.68     17.81 o 
   7   5   8        1.95        5.36      4.65 o 
   8   5   8      603.54      562.45     17.38 o 
   9   5   8        2.18        2.15      4.38 o 
  10   5   8      653.77      643.01     27.79 o 
   0   6   8      568.15      604.44     21.08 o 
   1   6   8       31.42       29.13      5.26 o 
   1   1   9        0.34        1.96      2.34 o 
   2   1   9       99.90       98.32      5.13 o 
   3   1   9       29.51       30.94      3.37 o 
   4   1   9       21.34       18.86      2.70 o 
   5   1   9     1584.90     1768.46     28.40 o 
   6   1   9      253.75      241.31      9.95 o 
   7   1   9      258.83      241.07     11.58 o 
   8   1   9       90.97       89.14      5.50 o 
   9   1   9      620.40      544.54     10.69 o 
  10   1   9      171.73      154.45      8.49 o 
  11   1   9       46.61       48.44      3.95 o 
  12   1   9      118.01      100.84      6.10 o 
  13   1   9        5.88       11.27      3.45 o 
  14   1   9        3.82        1.80      3.44 o 
  15   1   9      159.13      153.20      9.15 o 
  16   1   9       35.02       26.09      5.66 o 
  17   1   9       11.83       19.03      5.29 o 
  18   1   9       18.95       23.35      5.56 o 
   1   2   9       91.38      117.83      5.45 o 
   2   2   9      300.92      323.45      7.85 o 
   3   2   9      317.35      306.93      9.53 o 
   4   2   9       19.74       16.27      2.22 o 
   5   2   9      491.80      469.55     10.78 o 
   6   2   9        8.68        7.10      2.00 o 
   7   2   9       94.69       82.76      4.19 o 
   8   2   9      133.74      131.39      7.99 o 
   9   2   9      690.76      668.31     13.77 o 
  10   2   9       30.15       26.80      3.38 o 
  11   2   9      103.08      116.05      5.59 o 
  12   2   9        0.14        5.44      2.93 o 
  13   2   9      142.57      144.88      7.91 o 
  14   2   9      106.40      111.19      7.86 o 
  15   2   9       30.17       29.52      5.51 o 
  16   2   9        5.11       17.19      6.08 o 
  17   2   9       55.52       49.41      7.99 o 
   1   3   9     1051.86     1031.78     18.63 o 
   2   3   9      131.37      118.87      6.70 o 
   3   3   9      331.54      302.97      8.06 o 
   4   3   9        3.46        5.89      2.40 o 
   5   3   9      217.94      227.25      7.48 o 
   6   3   9       93.88       96.90      6.91 o 
   7   3   9     2686.94     2646.16     47.22 o 
   8   3   9        7.03        9.36      3.30 o 
   9   3   9     2052.16     1998.70     74.69 o 
  10   3   9        7.15       15.48      3.57 o 
  11   3   9       93.86       90.29      7.37 o 
  12   3   9      119.50      122.69      7.14 o 
  13   3   9      135.69      140.78      7.84 o 
  14   3   9       85.65       90.47      6.91 o 
  15   3   9      173.40      164.08      9.90 o 
  16   3   9       24.81       16.87      8.01 o 
   1   4   9      264.19      253.51      8.08 o 
   2   4   9       15.14       16.45      3.18 o 
   3   4   9      439.80      437.65     10.73 o 
   4   4   9      194.91      195.24     11.32 o 
   5   4   9      223.72      217.05      7.24 o 
   6   4   9        1.11        2.51      3.11 o 
   7   4   9      526.63      491.34     12.76 o 
   8   4   9        6.24       10.42      3.35 o 
   9   4   9      248.71      241.94      9.94 o 
  10   4   9        2.00        6.43      4.06 o 
  11   4   9       12.95       21.26      5.29 o 
  12   4   9       95.19      111.83      8.68 o 
  13   4   9      126.18      126.15      9.54 o 
   1   5   9       73.49       65.08      6.62 o 
   2   5   9        0.01        0.67      3.79 o 
   3   5   9       93.79       86.52      7.35 o 
   4   5   9       22.82       23.77      5.57 o 
   5   5   9       83.20       87.24      9.11 o 
   6   5   9        8.24        9.39      5.49 o 
   7   5   9      100.33       97.06      9.68 o 
   8   5   9        0.59        6.43      4.92 o 
   9   5   9        0.17       -3.18      4.18 o 
   1   0  10       83.52       65.32      6.81 o 
   2   0  10      647.84      558.76     20.05 o 
   3   0  10       37.23       28.27      5.10 o 
   4   0  10      529.28      443.81     17.21 o 
   5   0  10        1.12       14.06      4.72 o 
   6   0  10     2224.63     2054.36     90.43 o 
   7   0  10       69.21       70.22      7.37 o 
   8   0  10     3103.45     2962.37     83.21 o 
   9   0  10     1206.99     1213.07     38.22 o 
  10   0  10     4299.62     4458.84     94.73 o 
  11   0  10      335.43      311.64     12.37 o 
  12   0  10      317.46      302.85     12.47 o 
  13   0  10        0.04        2.42      6.42 o 
  14   0  10      355.69      323.73     24.61 o 
  15   0  10      160.88      141.77     12.67 o 
  16   0  10      420.12      433.96     30.50 o 
  17   0  10       11.07       20.96     17.39 o 
  18   0  10      371.94      372.83     22.13 o 
   0   1  10     6583.24     6778.56    171.02 o 
   1   1  10        1.18       -0.20      2.51 o 
   2   1  10     6384.39     6659.13    119.02 o 
   3   1  10       91.90      109.87      8.55 o 
   4   1  10      624.15      498.04     33.21 o 
   5   1  10      449.47      459.26     10.17 o 
   6   1  10     1343.97     1193.06     29.25 o 
   7   1  10        0.34        5.81      2.11 o 
   8   1  10     4982.50     4937.85    108.31 o 
   9   1  10        3.28        7.69      3.18 o 
  10   1  10     2187.93     2202.52     35.57 o 
  11   1  10       80.67       75.72      4.81 o 
  12   1  10     1410.73     1398.43     35.90 o 
  13   1  10        0.44        1.59      4.32 o 
  14   1  10      535.72      546.00     26.19 o 
  15   1  10        2.07        4.39      4.43 o 
  16   1  10      826.16      835.36     23.09 o 
  17   1  10        7.39        4.00      4.95 o 
  18   1  10      342.52      383.42     15.70 o 
   0   2  10     6110.44     6106.23    107.68 o 
   1   2  10      105.56      122.58      4.51 o 
   2   2  10     5830.60     5950.28     85.71 o 
   3   2  10       21.23       31.19      2.82 o 
   4   2  10     1841.20     1748.62     26.28 o 
   5   2  10        6.30        8.40      2.34 o 
   6   2  10     1398.54     1398.86     21.90 o 
   7   2  10      158.64      150.49      6.05 o 
   8   2  10     2558.44     2670.80     43.54 o 
   9   2  10      231.18      216.43      7.63 o 
  10   2  10     2384.83     2379.76     38.09 o 
  11   2  10       54.06       59.89      4.51 o 
  12   2  10     1344.22     1329.98     24.10 o 
  13   2  10      155.21      141.61     11.28 o 
  14   2  10     1300.72     1300.67     53.21 o 
  15   2  10      158.19      157.84      9.61 o 
  16   2  10      506.29      558.49     34.09 o 
  17   2  10        7.06       24.59      7.15 o 
   0   3  10     3088.32     3055.05     66.19 o 
   1   3  10      251.29      270.86      7.77 o 
   2   3  10      962.43      922.67     17.41 o 
   3   3  10        0.87        5.03      2.34 o 
   4   3  10     1958.92     1896.86     42.21 o 
   5   3  10       51.76       55.24      4.57 o 
   6   3  10     1300.83     1269.85     25.05 o 
   7   3  10        1.10        1.16      2.89 o 
   8   3  10      846.76      834.14     20.93 o 
   9   3  10       31.95       29.53      4.34 o 
  10   3  10     1516.98     1522.43     34.76 o 
  11   3  10        4.31        8.63      4.17 o 
  12   3  10     1195.45     1143.10     24.22 o 
  13   3  10       81.92       97.86      7.00 o 
  14   3  10      339.53      355.07     12.45 o 
  15   3  10       28.18       15.30      5.75 o 
   0   4  10      166.81      160.16     11.44 o 
   1   4  10       10.84       15.55      2.99 o 
   2   4  10     1046.79     1039.62     19.73 o 
   3   4  10        0.06        1.24      2.71 o 
   4   4  10     1071.92     1008.41     21.48 o 
   5   4  10       82.31       73.20      5.21 o 
   6   4  10     1107.49     1068.78     22.78 o 
   7   4  10       77.46       71.84      6.05 o 
   8   4  10      742.76      738.29     38.35 o 
   9   4  10       14.46       13.04      4.15 o 
  10   4  10      950.06      986.39     28.96 o 
  11   4  10        3.16        4.93      4.66 o 
  12   4  10      834.62      841.92     22.97 o 
  13   4  10        7.34       17.99      5.76 o 
   0   5  10      476.88      444.71     20.62 o 
   1   5  10       63.33       71.76      7.11 o 
   2   5  10      852.59      879.49     33.98 o 
   3   5  10      188.19      176.46     10.04 o 
   4   5  10     1337.39     1315.10     30.43 o 
   5   5  10       23.07       17.85      6.16 o 
   6   5  10      714.03      701.91     23.56 o 
   7   5  10        8.49        7.88      5.49 o 
   8   5  10      765.98      720.84     24.19 o 
   1   1  11      654.88      659.10     20.85 o 
   2   1  11      561.86      619.04     15.56 o 
   3   1  11       47.70       46.67      5.13 o 
   4   1  11      637.70      655.23     16.29 o 
   5   1  11      111.41       90.85      5.90 o 
   6   1  11      537.52      549.64     13.26 o 
   7   1  11     1153.18     1132.93     20.19 o 
   8   1  11        2.81        4.44      2.91 o 
   9   1  11      727.80      694.71     14.52 o 
  10   1  11       61.06       66.03      4.67 o 
  11   1  11        0.22        3.58      2.61 o 
  12   1  11      285.72      257.99      9.75 o 
  13   1  11      128.65      134.34      7.88 o 
  14   1  11       10.78       10.66      4.00 o 
  15   1  11        0.04        0.61      4.54 o 
  16   1  11       34.56       41.74      6.55 o 
  17   1  11       26.83       39.09      8.57 o 
   1   2  11      192.13      186.93     13.73 o 
   2   2  11      251.00      240.82     10.01 o 
   3   2  11      562.87      553.33     12.01 o 
   4   2  11      634.29      634.56     25.37 o 
   5   2  11       17.83       19.17      3.03 o 
   6   2  11       40.35       42.45      4.29 o 
   7   2  11        5.70        9.62      2.65 o 
   8   2  11        5.04        5.71      2.54 o 
   9   2  11      303.71      299.58      8.71 o 
  10   2  11      285.95      274.70      8.67 o 
  11   2  11        2.91        4.89      2.84 o 
  12   2  11      205.51      200.38      8.69 o 
  13   2  11        3.28        0.53      4.56 o 
  14   2  11       86.26      102.58      8.20 o 
  15   2  11        2.22        2.40      4.62 o 
  16   2  11        7.19       13.21      6.08 o 
   1   3  11      932.57      845.44     16.62 o 
   2   3  11      227.80      187.34      7.14 o 
   3   3  11       21.96       24.08      3.65 o 
   4   3  11       28.21       34.32      4.06 o 
   5   3  11      386.41      379.67     11.06 o 
   6   3  11        5.15        8.32      3.83 o 
   7   3  11       62.98       60.52      5.32 o 
   8   3  11       10.47       12.62      4.87 o 
   9   3  11       54.96       48.82      5.20 o 
  10   3  11       12.12       14.66      3.74 o 
  11   3  11       21.11       15.79      4.07 o 
  12   3  11       68.67       75.03      6.38 o 
  13   3  11        0.28       -0.26      3.86 o 
  14   3  11      131.85      113.98     20.68 o 
   1   4  11       52.28       53.41      4.64 o 
   2   4  11      252.07      252.47      8.69 o 
   3   4  11       29.42       33.89      4.10 o 
   4   4  11      151.86      149.55      7.73 o 
   5   4  11       24.20       29.00      4.49 o 
   6   4  11        0.28        4.08      3.51 o 
   7   4  11       32.97       29.95      4.68 o 
   8   4  11        2.69        3.71      3.55 o 
   9   4  11       40.29       48.60      5.75 o 
  10   4  11        0.10        2.86      3.84 o 
  11   4  11        3.74        7.97      4.90 o 
  12   4  11      122.94      122.00      9.28 o 
   1   5  11      110.14       94.52      8.08 o 
   2   5  11      116.16      101.59     16.92 o 
   3   5  11       39.44       40.53      6.41 o 
   4   5  11      174.02      154.92      9.61 o 
   5   5  11       16.38       22.42      6.35 o 
   6   5  11        6.34       10.61      5.80 o 
   7   5  11       71.22       85.08      9.66 o 
   0   0  12     2508.48     2506.39     97.39 o 
   1   0  12        2.25       -1.82      3.73 o 
   2   0  12     3070.01     3217.53    122.00 o 
   3   0  12      376.82      373.14     26.75 o 
   4   0  12     2035.26     2010.88     57.32 o 
   5   0  12       10.47        4.63     10.43 o 
   6   0  12     2101.91     2076.88     59.40 o 
   7   0  12       31.70       27.82      7.22 o 
   8   0  12      900.93      914.12     31.40 o 
   9   0  12        7.63        1.61      4.11 o 
  10   0  12      106.22      127.17      8.60 o 
  11   0  12      256.50      220.24     11.24 o 
  12   0  12      120.06      131.50      9.21 o 
  13   0  12      124.84      113.00     13.11 o 
  14   0  12      869.20      813.95     31.59 o 
  15   0  12       13.58       18.19      7.57 o 
  16   0  12     1530.91     1597.01     52.78 o 
  17   0  12      214.15      225.96     34.78 o 
   0   1  12     4634.06     4847.50    125.80 o 
   1   1  12       90.20       82.16      9.20 o 
   2   1  12     3229.77     3234.82     61.38 o 
   3   1  12        7.32        7.52      3.54 o 
   4   1  12     3136.84     3067.68     58.71 o 
   5   1  12       11.88       16.09      3.66 o 
   6   1  12     2373.05     2294.11     40.63 o 
   7   1  12        0.79        1.59      2.46 o 
   8   1  12      986.80      990.50     20.92 o 
   9   1  12       40.48       35.80      6.02 o 
  10   1  12      406.35      399.48     11.61 o 
  11   1  12       14.64       18.70      3.79 o 
  12   1  12      640.83      623.93     15.95 o 
  13   1  12      250.21      238.35     12.27 o 
  14   1  12     1699.82     1676.77     54.14 o 
  15   1  12        8.13       10.11      5.02 o 
  16   1  12      998.87     1065.30     36.69 o 
   0   2  12     2100.08     2171.61     61.80 o 
   1   2  12        6.65        6.51      2.79 o 
   2   2  12     2648.21     2590.28     40.84 o 
   3   2  12        0.12        1.25      2.32 o 
   4   2  12     3166.54     3093.01     73.03 o 
   5   2  12       75.62       56.54      4.58 o 
   6   2  12     2014.70     2058.61     41.99 o 
   7   2  12        0.44        0.09      4.08 o 
   8   2  12     1089.06     1122.05     21.41 o 
   9   2  12      166.17      152.39      6.66 o 
  10   2  12      791.98      753.22     33.31 o 
  11   2  12       34.71       36.15      4.63 o 
  12   2  12     2005.99     1983.73     50.13 o 
  13   2  12      147.20      143.59      9.16 o 
  14   2  12     1383.03     1313.76     41.17 o 
  15   2  12      101.08       88.00     11.66 o 
   0   3  12      167.83      155.53     14.04 o 
   1   3  12        5.75        9.50      2.99 o 
   2   3  12     1040.69     1022.67     21.53 o 
   3   3  12      142.70      127.70      7.24 o 
   4   3  12     2046.66     2046.53     37.22 o 
   5   3  12        0.31        6.33      3.09 o 
   6   3  12     1511.44     1538.16     29.84 o 
   7   3  12      154.85      130.98      7.26 o 
   8   3  12      534.59      535.13     14.38 o 
   9   3  12        5.90        3.85      3.37 o 
  10   3  12      924.28      956.25     42.09 o 
  11   3  12       41.11       45.72      5.79 o 
  12   3  12      623.58      621.58     18.11 o 
  13   3  12        2.80        6.41      4.78 o 
  14   3  12      443.28      450.34     24.14 o 
   0   4  12      321.69      340.52     16.35 o 
   1   4  12       25.07       27.23      4.10 o 
   2   4  12      504.87      488.25     12.37 o 
   3   4  12       26.44       26.66      4.09 o 
   4   4  12     1492.75     1433.33     50.97 o 
   5   4  12       56.12       52.48      5.81 o 
   6   4  12     1133.29     1100.81     24.00 o 
   7   4  12        6.07        7.93      4.12 o 
   8   4  12      820.17      778.54     23.92 o 
   9   4  12       73.59       58.38      6.29 o 
  10   4  12      420.37      420.53     13.73 o 
  11   4  12       21.05       18.09      5.33 o 
   0   5  12      629.09      629.27     26.49 o 
   1   5  12       99.26       99.90      8.35 o 
   2   5  12      752.95      735.27     23.98 o 
   3   5  12       30.84       41.07      6.48 o 
   4   5  12      677.84      675.86     19.66 o 
   5   5  12        1.61        1.47      5.02 o 
   1   1  13     1131.54     1146.15     25.73 o 
   2   1  13      167.72      158.29      7.88 o 
   3   1  13      246.92      251.90      9.89 o 
   4   1  13      911.01      914.74     23.56 o 
   5   1  13        9.36       11.55      3.76 o 
   6   1  13      154.91      141.68      6.99 o 
   7   1  13      287.52      308.38     10.00 o 
   8   1  13       67.74       61.98      5.17 o 
   9   1  13       16.35       15.75      3.69 o 
  10   1  13      602.11      550.73     14.57 o 
  11   1  13      118.00      116.75      7.17 o 
  12   1  13       66.97       75.28      6.34 o 
  13   1  13       54.66       46.53      5.79 o 
  14   1  13        0.59       -5.43      4.01 o 
  15   1  13       81.01       90.84      8.54 o 
   1   2  13       56.28       61.36      5.67 o 
   2   2  13       28.67       22.90      4.06 o 
   3   2  13       58.78       61.26      5.78 o 
   4   2  13        1.80        2.23      3.39 o 
   5   2  13      217.41      190.07      9.70 o 
   6   2  13      285.85      265.67      9.43 o 
   7   2  13      306.31      264.80     11.08 o 
   8   2  13      179.47      180.51      9.77 o 
   9   2  13      163.61      165.87      9.19 o 
  10   2  13        1.65        4.98      3.32 o 
  11   2  13        5.05        9.96      3.87 o 
  12   2  13       20.80       15.77      4.37 o 
  13   2  13        4.77        6.75      4.78 o 
  14   2  13        0.05        1.62      4.41 o 
   1   3  13       15.41       19.66      3.78 o 
   2   3  13       96.89      107.39      6.53 o 
   3   3  13        8.62       10.90      3.36 o 
   4   3  13       69.46       86.21      6.08 o 
   5   3  13       68.24       62.59      6.39 o 
   6   3  13      323.61      292.04     10.71 o 
   7   3  13      210.73      205.76     10.36 o 
   8   3  13        1.44        6.51      3.43 o 
   9   3  13       87.23      100.91      7.95 o 
  10   3  13       16.95       29.51      5.74 o 
  11   3  13       11.40        5.74      3.94 o 
  12   3  13       67.68       71.13     11.11 o 
  13   3  13        7.79       11.07      4.86 o 
   1   4  13      126.43      113.18      6.64 o 
   2   4  13       32.87       42.83      4.75 o 
   3   4  13       23.32       22.84      4.57 o 
   4   4  13       34.45       36.12      5.91 o 
   5   4  13        0.23        1.95      3.75 o 
   6   4  13      144.34      139.98     11.01 o 
   7   4  13       53.32       56.76      8.08 o 
   8   4  13        7.49       10.20      4.53 o 
   9   4  13        2.29        3.81      4.41 o 
  10   4  13        0.90        5.76      4.56 o 
   1   5  13      148.85      163.25     10.16 o 
   2   5  13      122.61      144.65     11.32 o 
   3   5  13       22.85       23.19      6.18 o 
   0   0  14     3931.93     4124.52    155.18 o 
   1   0  14      267.95      245.93     17.12 o 
   2   0  14     6419.35     6671.22    171.78 o 
   3   0  14        1.59        0.27      5.68 o 
   4   0  14     1722.08     1687.83     51.08 o 
   5   0  14      403.16      309.82     23.01 o 
   6   0  14     1296.92     1358.39     47.36 o 
   7   0  14      217.36      231.14     14.56 o 
   8   0  14     1187.94     1118.67     48.96 o 
   9   0  14        1.04        5.58      5.14 o 
  10   0  14      668.87      577.81     19.59 o 
  11   0  14      694.59      692.65     30.23 o 
  12   0  14      858.74      842.25     34.25 o 
  13   0  14        0.74        0.54      5.91 o 
  14   0  14      669.11      773.39     31.40 o 
  15   0  14        3.68       -0.58      7.37 o 
   0   1  14     5416.33     5708.31    148.12 o 
   1   1  14        8.67        5.48      3.75 o 
   2   1  14     2093.49     2197.68     44.61 o 
   3   1  14        0.36       -4.74      3.24 o 
   4   1  14     1605.06     1705.34     36.30 o 
   5   1  14      338.88      320.29     11.55 o 
   6   1  14      456.83      450.00     17.30 o 
   7   1  14      390.45      394.25     12.51 o 
   8   1  14      389.84      388.79     11.63 o 
   9   1  14      146.59      146.49      7.70 o 
  10   1  14      935.11      917.46     29.19 o 
  11   1  14       53.25       48.61      5.29 o 
  12   1  14      851.99      814.16     30.66 o 
  13   1  14       76.81       69.63      6.54 o 
  14   1  14      680.11      678.97     29.58 o 
  15   1  14       32.93       33.94      8.25 o 
   0   2  14     1770.50     1742.90     52.38 o 
   1   2  14       51.12       46.92      5.60 o 
   2   2  14     1475.34     1491.72     42.71 o 
   3   2  14        6.33        8.84      4.21 o 
   4   2  14      599.34      583.44     19.83 o 
   5   2  14      220.54      239.79     21.55 o 
   6   2  14      244.31      267.69     17.07 o 
   7   2  14        4.87        9.47      3.82 o 
   8   2  14      262.57      276.27     15.22 o 
   9   2  14        1.90       12.25      3.89 o 
  10   2  14     1005.91     1033.07     23.02 o 
  11   2  14       61.62       61.63      6.19 o 
  12   2  14     1286.04     1217.62     51.02 o 
  13   2  14        5.93        5.53      4.92 o 
  14   2  14      457.73      463.85     24.39 o 
   0   3  14     1028.82     1045.38     36.10 o 
   1   3  14       22.97       24.03      4.56 o 
   2   3  14     1684.22     1612.44     44.61 o 
   3   3  14       58.73       57.23      5.59 o 
   4   3  14     1101.23     1068.36     23.13 o 
   5   3  14       87.96       83.44      7.41 o 
   6   3  14      729.26      717.75     20.21 o 
   7   3  14        0.72        2.06      3.38 o 
   8   3  14     1056.89     1096.63     24.16 o 
   9   3  14       22.26       27.01      5.04 o 
  10   3  14     1045.90     1037.85     30.78 o 
  11   3  14        0.01        5.88      4.58 o 
  12   3  14      771.84      776.16     54.42 o 
   0   4  14     1477.66     1441.34     38.19 o 
   1   4  14       18.55       16.56      4.08 o 
   2   4  14      970.62      970.45     22.34 o 
   3   4  14      106.18      113.78     12.59 o 
   4   4  14      966.50      955.30     24.97 o 
   5   4  14       61.32       73.13      6.85 o 
   6   4  14      969.04      960.53     33.81 o 
   7   4  14       16.85       18.73      5.04 o 
   8   4  14      901.51      880.90     69.21 o 
   1   1  15        2.04        6.48      5.25 o 
   2   1  15       18.09       17.43      5.48 o 
   3   1  15        0.99        0.27      3.66 o 
   4   1  15      102.63      106.69      7.44 o 
   5   1  15      218.98      218.53     10.20 o 
   6   1  15      391.81      381.53     11.76 o 
   7   1  15        6.68        6.09      3.49 o 
   8   1  15        9.18       12.99      3.81 o 
   9   1  15        0.00        0.17      3.53 o 
  10   1  15      275.04      246.59     10.23 o 
  11   1  15        2.03        3.65      4.01 o 
  12   1  15       43.23       40.85      5.82 o 
  13   1  15        2.29        4.51      4.63 o 
  14   1  15        7.89       12.26      5.95 o 
   1   2  15       29.23       24.22      4.65 o 
   2   2  15      287.59      289.12     13.44 o 
   3   2  15       68.63       78.96      8.13 o 
   4   2  15        0.75       -1.31      4.61 o 
   5   2  15        6.78        1.31      4.01 o 
   6   2  15       52.99       48.24      7.06 o 
   7   2  15       33.37       28.61     12.43 o 
   8   2  15        9.28       17.90      5.70 o 
   9   2  15       12.14       10.77      9.73 o 
  10   2  15       21.33       17.85      8.15 o 
  11   2  15       18.13       18.32      5.60 o 
  12   2  15        0.69        4.07      5.17 o 
   1   3  15       12.90       14.82      4.53 o 
   2   3  15      615.80      602.26     17.95 o 
   3   3  15       55.81       56.66      8.11 o 
   4   3  15      442.39      420.69     13.90 o 
   5   3  15        0.21        3.71      3.97 o 
   6   3  15       25.97       20.23      5.15 o 
   7   3  15        0.02        5.89      3.84 o 
   8   3  15       10.50       22.30      4.90 o 
   9   3  15       59.64       61.98      7.32 o 
  10   3  15       14.38       30.46      5.96 o 
   1   4  15       15.15       16.47      4.76 o 
   2   4  15       96.57      100.90      7.56 o 
   3   4  15       10.23       11.44      4.93 o 
   4   4  15      160.35      130.94      9.66 o 
   5   4  15        0.14        3.06      4.63 o 
   6   4  15        2.16        3.48      4.14 o 
   0   0  16      445.37      412.02     27.82 o 
   1   0  16        2.39        4.19      5.48 o 
   2   0  16      534.81      515.08     22.51 o 
   3   0  16      580.97      556.02     28.90 o 
   4   0  16     2866.07     2827.92     80.40 o 
   5   0  16        0.26        3.26      6.23 o 
   6   0  16     2751.60     2915.27     83.05 o 
   7   0  16        0.00        6.13      8.03 o 
   8   0  16     1569.88     1603.99     51.27 o 
   9   0  16      150.47      150.50     13.81 o 
  10   0  16     1060.30     1037.65     35.05 o 
  11   0  16        0.02        7.51      5.78 o 
  12   0  16      356.53      359.40     16.23 o 
  13   0  16       22.31       45.36     10.40 o 
   0   1  16      138.41      146.71     16.86 o 
   1   1  16      305.24      285.16     11.63 o 
   2   1  16      818.76      830.35     21.73 o 
   3   1  16      198.61      194.48      9.94 o 
   4   1  16     1446.39     1576.16     40.53 o 
   5   1  16      238.26      237.37     13.66 o 
   6   1  16     1580.00     1570.85     38.54 o 
   7   1  16       89.41       80.90      6.93 o 
   8   1  16     1175.27     1220.63     26.23 o 
   9   1  16       22.01       23.83      4.89 o 
  10   1  16      750.79      730.04     18.69 o 
  11   1  16       10.72       12.58      5.00 o 
  12   1  16      658.67      650.60     20.41 o 
   0   2  16      505.13      433.43     29.97 o 
   1   2  16       51.16       59.39      6.67 o 
   2   2  16      747.60      809.92     21.85 o 
   3   2  16      710.02      699.66     23.34 o 
   4   2  16      773.60      806.43     25.74 o 
   5   2  16       53.75       41.69      7.36 o 
   6   2  16      801.67      781.47     27.80 o 
   7   2  16        0.83        3.19      5.00 o 
   8   2  16      671.26      691.41     50.03 o 
   9   2  16       13.55       28.48     12.52 o 
  10   2  16      809.57      835.41     27.27 o 
  11   2  16        1.65        9.31      5.94 o 
   0   3  16     1063.69     1135.06     39.91 o 
   1   3  16       99.35       76.94      7.71 o 
   2   3  16      617.02      631.23     21.57 o 
   3   3  16       58.96       61.52      7.19 o 
   4   3  16      918.10      849.85     27.36 o 
   5   3  16        7.26        7.96      5.54 o 
   6   3  16      895.18      843.11     72.44 o 
   7   3  16        1.44        0.40      4.58 o 
   8   3  16      923.72      881.48     48.04 o 
   9   3  16        3.33        6.64      5.51 o 
   0   4  16      621.02      713.13     30.04 o 
   1   4  16       15.39       19.52      5.51 o 
   2   4  16      758.22      793.56     26.54 o 
   3   4  16       28.00       41.29      6.36 o 
   1   1  17      139.51      120.36      8.42 o 
   2   1  17       90.71       99.81      8.05 o 
   3   1  17      323.83      359.14     13.71 o 
   4   1  17       45.35       49.22      6.61 o 
   5   1  17       75.94       79.48     11.59 o 
   6   1  17        7.97        9.38      4.85 o 
   7   1  17        6.52        8.82      4.84 o 
   8   1  17       77.87       78.91      8.12 o 
   9   1  17       57.02       66.29      8.75 o 
  10   1  17        1.37        5.11      4.92 o 
  11   1  17       14.01       11.96      5.73 o 
   1   2  17       19.28       16.14      4.77 o 
   2   2  17        0.25        6.40      4.65 o 
   3   2  17        8.71        3.23      6.56 o 
   4   2  17        3.08        3.81      5.45 o 
   5   2  17       14.31       13.84      6.38 o 
   6   2  17       60.83       53.47      8.16 o 
   7   2  17       89.81       88.03     10.07 o 
   8   2  17        0.01        5.58      5.95 o 
   9   2  17       25.82       30.90      7.44 o 
  10   2  17        0.06       -2.65      6.08 o 
   1   3  17      169.52      181.50     15.48 o 
   2   3  17       19.03       17.88      5.59 o 
   3   3  17       23.85       35.71      6.43 o 
   4   3  17       77.49       73.09      9.18 o 
   5   3  17        0.96        3.90      5.49 o 
   6   3  17       16.01       17.76      7.26 o 
   7   3  17        0.66        3.50      7.00 o 
   0   0  18       11.78        2.14      9.10 o 
   1   0  18        0.69       67.45     10.36 o 
   2   0  18       29.33       24.63      8.13 o 
   3   0  18      433.29      468.45     27.29 o 
   4   0  18      969.94     1065.96     57.52 o 
   5   0  18      113.15      110.00     19.00 o 
   6   0  18     1254.57     1209.22     42.76 o 
   7   0  18       15.78        5.91      8.89 o 
   8   0  18     1184.20     1327.60     46.16 o 
   9   0  18       42.92       34.78     13.38 o 
  10   0  18      545.80      571.37     27.56 o 
   0   1  18      164.05      169.56     14.74 o 
   1   1  18       80.36       78.69      7.89 o 
   2   1  18      602.07      602.04     18.64 o 
   3   1  18       61.72       74.38      7.89 o 
   4   1  18      941.30      971.50     40.40 o 
   5   1  18      154.00      140.53     13.82 o 
   6   1  18     1399.72     1467.86     43.48 o 
   7   1  18        2.39        2.82      5.60 o 
   8   1  18      979.20      989.53     26.71 o 
   9   1  18       50.27       35.19     10.62 o 
  10   1  18      841.90      884.63     35.18 o 
   0   2  18     1462.34     1588.21     66.89 o 
   1   2  18        0.07        1.61      4.98 o 
   2   2  18      998.94      999.65     26.54 o 
   3   2  18       19.54       16.28      5.59 o 
   4   2  18     1012.17     1072.79     32.63 o 
   5   2  18        0.00        6.51      5.97 o 
   6   2  18      735.16      778.45     66.89 o 
   7   2  18       16.29       26.97      9.38 o 
   8   2  18      773.85      708.64     29.98 o 
   0   3  18      508.02      507.89     25.68 o 
   1   3  18        0.41        9.79      5.65 o 
   2   3  18      508.58      588.09     19.55 o 
   3   3  18        4.38        3.41      5.32 o 
   4   3  18      292.95      309.65     17.16 o 
   1   1  19       12.33        9.19      5.74 o 
   2   1  19        6.09       -0.87      5.21 o 
   3   1  19       13.03       15.96      7.05 o 
   4   1  19        1.17       -3.13      6.59 o 
   5   1  19        9.32        6.42      7.11 o 
   6   1  19       94.93       86.87      8.83 o 
   7   1  19      139.72      157.44     11.42 o 
   1   2  19        0.82        1.79      6.10 o 
   2   2  19        0.28        1.01      5.15 o 
   3   2  19       31.94       33.47     10.66 o 
   4   2  19       78.82       69.53      8.45 o 
   5   2  19       13.90        6.23      6.66 o 
   0   0  20      559.38      595.03     39.06 o 
   1   0  20        1.00       -8.41      7.07 o 
   2   0  20      434.48      490.96     24.96 o 
   3   0  20        7.38        6.14      8.46 o 
   4   0  20      289.66      376.12     47.62 o 
   5   0  20       81.63       93.98     16.05 o 
   0   1  20     1185.33     1237.68     64.21 o 
   1   1  20        0.00       -2.40     10.97 o 
   2   1  20      740.82      817.53     27.78 o 
   3   1  20       18.47        9.47      7.38 o 
   4   1  20      346.36      361.99     18.52 o 
                                                 
